# Supplementary material for: A new species of the genus Baeoura from Morocco, with a key to the West Palaearctic species (Diptera, Tipuloidea, Limoniidae)
Source: Zookeys. 2015 Nov 5;(532):99–105. doi: 10.3897/zookeys.532.5994 (PMC4668895; doi:10.3897/zookeys.532.5994)
Supplement: XML Treatment for Baeoura ebenina [file zookeys.532.5994-treatment1.xml]

<!DOCTYPE tp:taxon-treatment
  PUBLIC "-//TaxonX//DTD Taxonomic Treatment Publishing DTD v0 20100105//EN" "tax-treatment-NSO.dtd">
<tp:taxon-treatment xmlns:tp="http://www.plazi.org/taxpub"><tp:treatment-meta><kwd-group><label>Taxon classification</label><kwd><named-content content-type="kingdom">Animalia</named-content></kwd><kwd><named-content content-type="order">Diptera</named-content></kwd><kwd><named-content content-type="family">Limoniidae</named-content></kwd></kwd-group><mixed-citation publication-type="journal"><person-group><name><surname>Driauach</surname><given-names>Ouafaa</given-names></name><name><surname>Belqat</surname><given-names>Boutaïna</given-names></name></person-group><article-title>A new species of the genus <italic><tp:taxon-name><tp:taxon-name-part taxon-name-part-type="genus">Baeoura</tp:taxon-name-part></tp:taxon-name></italic> from Morocco, with a key to the West Palaearctic species (<tp:taxon-name><tp:taxon-name-part taxon-name-part-type="order">Diptera</tp:taxon-name-part></tp:taxon-name>, <tp:taxon-name><tp:taxon-name-part taxon-name-part-type="superfamily">Tipuloidea</tp:taxon-name-part></tp:taxon-name>, <tp:taxon-name><tp:taxon-name-part taxon-name-part-type="family">Limoniidae</tp:taxon-name-part></tp:taxon-name>)</article-title><source>Zookeys</source><day>5</day><month>11</month><year>2015</year><volume>2015</volume><issue>532</issue><fpage>99</fpage><lpage>105</lpage><pub-id pub-id-type="doi">10.3897/zookeys.532.5994</pub-id></mixed-citation></tp:treatment-meta><tp:nomenclature><tp:taxon-name>
                        <tp:taxon-name-part taxon-name-part-type="genus">Baeoura</tp:taxon-name-part>
                        <tp:taxon-name-part taxon-name-part-type="species">ebenina</tp:taxon-name-part>
                    </tp:taxon-name><tp:taxon-authority>Starý, 1981</tp:taxon-authority></tp:nomenclature><tp:treatment-sec sec-type="material"><title>Material examined.</title><p>Rif Mts, Chefchaouen Province, Mezine village: 1♂, 2♀♀, Tributary Oued Tazarine, <named-content xmlns:xlink="http://www.w3.org/1999/xlink" content-type="dwc:verbatimCoordinates" xlink:type="simple">35°05.670'N/5°21.991'W</named-content>, 731 m, 11.vi.2013, middle course of the river; 1♂, 1♀, Daya near Aïn Afersiw, <named-content xmlns:xlink="http://www.w3.org/1999/xlink" content-type="dwc:verbatimCoordinates" xlink:type="simple">35°06.069'N/5°20.337'W</named-content>, 716 m, 11.vi.2013, pond. O. Driauach and B. Belqat leg.</p></tp:treatment-sec><tp:treatment-sec sec-type="Distribution"><title>Distribution.</title><p><italic><tp:taxon-name><tp:taxon-name-part taxon-name-part-type="genus">Baeoura</tp:taxon-name-part> <tp:taxon-name-part taxon-name-part-type="species">ebenina</tp:taxon-name-part></tp:taxon-name></italic> was previously known only from Spain and Portugal (<xref ref-type="bibr" rid="B7">Oosterbroek 2014</xref>). We provide the first record for Morocco and North Africa.</p></tp:treatment-sec><tp:treatment-sec sec-type="Ecology"><title>Ecology.</title><p>According to <xref ref-type="bibr" rid="B9">Starý (2014)</xref>, this species is collected near rivers and brooks. In Morocco, we collected adults by sweeping the vegetation around lotic and lentic habitats. One habitat was in the middle of a temporary river with a substrate of stones, gravel, and sand. The wet section was reduced to a thin layer of water, due to the beginning of the dry season and to water being pumped out by countrymen; the current velocity was slow to medium. There was a proliferation of filamentous green algae. Riparian vegetation consisted primarily of <italic><tp:taxon-name><tp:taxon-name-part taxon-name-part-type="genus">Nerium</tp:taxon-name-part> <tp:taxon-name-part taxon-name-part-type="species">oleander</tp:taxon-name-part></tp:taxon-name></italic> and herbaceous vegeta<!--PageBreak-->tion. A second habitat was a pond surrounded by conifer reforestation, with the edges overgrown by grasses and herbaceous vegetation.</p></tp:treatment-sec><ref-list><ref id="B7"><mixed-citation xmlns:xlink="http://www.w3.org/1999/xlink" xlink:type="simple"><person-group><name name-style="western"><surname>Oosterbroek</surname><given-names>P</given-names></name></person-group> (<year>2014</year>) <source>Catalogue of the Craneflies of the World, (<tp:taxon-name><tp:taxon-name-part taxon-name-part-type="order">Diptera</tp:taxon-name-part></tp:taxon-name>, <tp:taxon-name><tp:taxon-name-part taxon-name-part-type="superfamily">Tipuloidea</tp:taxon-name-part></tp:taxon-name>: <tp:taxon-name><tp:taxon-name-part taxon-name-part-type="family">Pediciidae</tp:taxon-name-part></tp:taxon-name>, <tp:taxon-name><tp:taxon-name-part taxon-name-part-type="family">Limoniidae</tp:taxon-name-part></tp:taxon-name>, <tp:taxon-name><tp:taxon-name-part taxon-name-part-type="family">Cylindrotomidae</tp:taxon-name-part></tp:taxon-name>, <tp:taxon-name><tp:taxon-name-part taxon-name-part-type="family">Tipulidae</tp:taxon-name-part></tp:taxon-name>)</source>. <ext-link xlink:type="simple" ext-link-type="uri" xlink:href="http://ip30.eti.uva.nl/ccw/index.php">http://ip30.eti.uva.nl/ccw/index.php</ext-link> [<date-in-citation content-type="access-date">accessed 30 October, 2014</date-in-citation>] </mixed-citation></ref><ref id="B9"><mixed-citation xmlns:xlink="http://www.w3.org/1999/xlink" xlink:type="simple"><person-group><name name-style="western"><surname>Starý</surname><given-names>J</given-names></name></person-group> (<year>2014</year>) <article-title>Some records of <tp:taxon-name><tp:taxon-name-part taxon-name-part-type="family">Limoniidae</tp:taxon-name-part></tp:taxon-name> and <tp:taxon-name><tp:taxon-name-part taxon-name-part-type="family">Pediciidae</tp:taxon-name-part></tp:taxon-name> (<tp:taxon-name><tp:taxon-name-part taxon-name-part-type="order">Diptera</tp:taxon-name-part></tp:taxon-name>) from Portugal and Spain.</article-title> <source>Acta Musei Silesiae, Scientiae Naturales</source> <volume>63</volume>: <fpage>83</fpage>–<lpage>95</lpage>. doi: <ext-link xlink:type="simple" ext-link-type="doi" xlink:href="10.2478/cszma-2014-0010">10.2478/cszma-2014-0010</ext-link></mixed-citation></ref></ref-list></tp:taxon-treatment>
