# Supplementary material for: A new species of the genus Baeoura from Morocco, with a key to the West Palaearctic species (Diptera, Tipuloidea, Limoniidae)
Source: Zookeys. 2015 Nov 5;(532):99–105. doi: 10.3897/zookeys.532.5994 (PMC4668895; doi:10.3897/zookeys.532.5994)
Supplement: XML Treatment for Baeoura staryi [file zookeys.532.5994-treatment2.xml]

<!DOCTYPE tp:taxon-treatment
  PUBLIC "-//TaxonX//DTD Taxonomic Treatment Publishing DTD v0 20100105//EN" "tax-treatment-NSO.dtd">
<tp:taxon-treatment xmlns:tp="http://www.plazi.org/taxpub"><tp:treatment-meta><kwd-group><label>Taxon classification</label><kwd><named-content content-type="kingdom">Animalia</named-content></kwd><kwd><named-content content-type="order">Diptera</named-content></kwd><kwd><named-content content-type="family">Limoniidae</named-content></kwd></kwd-group><mixed-citation publication-type="journal"><person-group><name><surname>Driauach</surname><given-names>Ouafaa</given-names></name><name><surname>Belqat</surname><given-names>Boutaïna</given-names></name></person-group><article-title>A new species of the genus <italic><tp:taxon-name><tp:taxon-name-part taxon-name-part-type="genus">Baeoura</tp:taxon-name-part></tp:taxon-name></italic> from Morocco, with a key to the West Palaearctic species (<tp:taxon-name><tp:taxon-name-part taxon-name-part-type="order">Diptera</tp:taxon-name-part></tp:taxon-name>, <tp:taxon-name><tp:taxon-name-part taxon-name-part-type="superfamily">Tipuloidea</tp:taxon-name-part></tp:taxon-name>, <tp:taxon-name><tp:taxon-name-part taxon-name-part-type="family">Limoniidae</tp:taxon-name-part></tp:taxon-name>)</article-title><source>Zookeys</source><day>5</day><month>11</month><year>2015</year><volume>2015</volume><issue>532</issue><fpage>99</fpage><lpage>105</lpage><pub-id pub-id-type="doi">10.3897/zookeys.532.5994</pub-id></mixed-citation></tp:treatment-meta><tp:nomenclature><tp:taxon-name>
                        <tp:taxon-name-part taxon-name-part-type="genus">Baeoura</tp:taxon-name-part>
                        <tp:taxon-name-part taxon-name-part-type="species">staryi</tp:taxon-name-part>
                        <object-id xmlns:xlink="http://www.w3.org/1999/xlink" content-type="zoobank" xlink:type="simple">http://zoobank.org/D79FC3AE-DF30-4796-A119-B6902D619945</object-id>
                    </tp:taxon-name><tp:taxon-status xmlns:xlink="http://www.w3.org/1999/xlink" xlink:type="simple">sp. n.</tp:taxon-status><xref ref-type="fig" rid="F1">Figs 1–5</xref><xref ref-type="fig" rid="F2">, 6–9</xref></tp:nomenclature><tp:treatment-sec sec-type="Diagnosis"><title>Diagnosis.</title><p>Body dark brown, patterned with yellow. Tergite 9 narrow distally, with median emargination and short truncate lobe on each side. Gonocoxite with two lobes; dorsal lobe rather short and broad; ventral lobe long and slender. Single gonostylus long, slender, with bulge-shaped extension at about mid-length provided with group of setulae, and filiform before pointed apex.</p></tp:treatment-sec><tp:treatment-sec sec-type="Description"><title>Description.</title><p>Male: Body dark brown, patterned with yellow. Body length 3.5–3.8 mm, wing length 4.5–4.7 mm.</p><p>Head: Dark greyish brown; rostrum obscurely yellow; palpus yellowish brown, with terminal palpomere elongate. Antenna dark brown, with 15 articles, bent backwards, reaching to about anterior margin of thorax. Scape cylindrical; pedicel large, ovoid, much broader than scape. First flagellomere rather long-ovoid, smaller than scape but distinctly larger than other flagellomeres, these diminishing toward apex of antenna. Verticils on flagellomeres sparse and short, not reaching length of respective flagellomere.</p><p>Thorax: Pronotum brown dorsally, yellow laterally. Mesonotum dark brown with broad, pale yellow stripe on each side close above wing, from pronotum to scutellum. Scutum with distinct yellow marking near base of wing. Scutellum light yellow, light brown only medially on extreme anterior margin. Pleuron generally greyish brown, light yellow on dorsopleural membrane (part of lateral stripe).</p><p>Legs: Anterior coxa brown, middle coxa pale brown, hind coxa yellow. Trochanters yellowish brown. Femora yellowish brown, with darker distal half and blackish brown at distinctly enlarged apex. Tibiae yellowish brown. Tarsi dark brown. Tibiae longer than femora. Legs rather densely and darkly haired.</p><p>Wing (Fig. <xref ref-type="fig" rid="F1">1</xref>): Hyaline with faint yellowish-grey tinge; veins primarily brown. Sc ending just before fork of Rs. Halter rather stout, with white knob.</p><p>Abdomen: Dark brown dorsally and ventrally, paler laterally.</p><p>Male terminalia (Figs <xref ref-type="fig" rid="F1">2</xref>–<xref ref-type="fig" rid="F2">7</xref>): Yellowish brown. Tergite 9 narrow distally, its posterior margin with median emargination, and with short, truncate lobe on each side of it. Gonocoxite with two lobes; dorsal lobe rather short and broad; ventral lobe long and slender, gently curved dorsally. Single gonostylus of peculiar shape, long, slender, with bulge-shaped extension at about mid-length provided with group of setulae at outer surface, then tapered into slender distal half, strongly bent posteriorly, and almost filiform before pointed apex (Fig. <xref ref-type="fig" rid="F2">8</xref>). Aedeagus long, slender, curved dorsally (Fig. <xref ref-type="fig" rid="F2">9</xref>).</p><p>Female: Unknown.</p><!--PageBreak--><!--PageBreak--></tp:treatment-sec><tp:treatment-sec sec-type="Specimens examined"><title>Specimens examined.</title><p><bold>Holotype.</bold> Male in alcohol, from Morocco, Rif Mts, Chefchaouen Province, Jnane Niche village, toward Jebha, Oued Jnane Niche, <named-content xmlns:xlink="http://www.w3.org/1999/xlink" content-type="dwc:verbatimCoordinates" xlink:type="simple">35°17.040'N / 4°51.479'W</named-content>, 46 m above sea level, 19.iv.2013, O. Driauach and B. Belqat leg.</p><p><bold>Paratype.</bold> Dry, one male, same locality as holotype, 14.vi.2013, O. Driauach and B. Belqat leg.</p></tp:treatment-sec><tp:treatment-sec sec-type="Etymology"><title>Etymology.</title><p>This species is named in honor of Dr. Jaroslav Starý (Olomouc, Czech Republic), with our thanks for his help in the identifications of the Moroccan <tp:taxon-name><tp:taxon-name-part taxon-name-part-type="family">Limoniidae</tp:taxon-name-part></tp:taxon-name>.</p></tp:treatment-sec><tp:treatment-sec sec-type="Remarks"><title>Remarks.</title><p><italic><tp:taxon-name><tp:taxon-name-part taxon-name-part-type="genus">Baeoura</tp:taxon-name-part> <tp:taxon-name-part taxon-name-part-type="species">staryi</tp:taxon-name-part></tp:taxon-name></italic> sp. n. is distinctive in having the ventral lobe of the gonocoxite long and slender, the longest among the West Palaearctic species. In the shape of tergite 9, the new species resembles <italic><tp:taxon-name><tp:taxon-name-part taxon-name-part-type="genus">Baeoura</tp:taxon-name-part> <tp:taxon-name-part taxon-name-part-type="species">malickyi</tp:taxon-name-part></tp:taxon-name></italic> Mendl &amp; Tjeder, 1976, and <italic><tp:taxon-name><tp:taxon-name-part taxon-name-part-type="genus">Baeoura</tp:taxon-name-part> <tp:taxon-name-part taxon-name-part-type="species">szadziewskii</tp:taxon-name-part></tp:taxon-name></italic> Krzemiński &amp; Starý, 1984, but differs from these species especially by the peculiar shape of the gonostylus.</p></tp:treatment-sec><tp:treatment-sec sec-type="Distribution and ecology"><title>Distribution and ecology.</title><p>Morocco. The species was collected from vegetation by a river on dry, stony ground with small streams, at an altitude of 46 m (Fig. <xref ref-type="fig" rid="F3">10</xref>).</p></tp:treatment-sec><tp:treatment-sec><!--Section generated to contain objects referenced in tp:taxon-treatment.--><fig id="F1" position="float" orientation="portrait"><label>Figures 1–5.</label><caption><p><italic><tp:taxon-name><tp:taxon-name-part taxon-name-part-type="genus">Baeoura</tp:taxon-name-part> <tp:taxon-name-part taxon-name-part-type="species">staryi</tp:taxon-name-part></tp:taxon-name></italic> sp. n. <bold>1</bold> Wing <bold>2, 3</bold> Male terminalia, dorsal view <bold>4, 5</bold> Male terminalia, ventral view. Scale bars: 1 mm (<bold>1</bold>); 0.1 mm (<bold>2–5</bold>); 0.2 mm (<bold>3–4</bold>).</p></caption><graphic xmlns:xlink="http://www.w3.org/1999/xlink" xlink:href="zookeys-532-099-g001.jpg" position="float" orientation="portrait" xlink:type="simple" id="oo_63581.jpg"/></fig><fig id="F2" position="float" orientation="portrait"><label>Figures 6–9.</label><caption><p><italic><tp:taxon-name><tp:taxon-name-part taxon-name-part-type="genus">Baeoura</tp:taxon-name-part> <tp:taxon-name-part taxon-name-part-type="species">staryi</tp:taxon-name-part></tp:taxon-name></italic> sp. n. (holotype male) <bold>6</bold> Male terminalia, dorsal view <bold>7</bold> Male terminalia, ventral view <bold>8</bold> Gonostylus, dorsal view <bold>9</bold> Aedeagus, lateral view. Scale bars: 0.2 mm (<bold>6–7</bold>); 0.1 mm (<bold>8–9</bold>).</p></caption><graphic xmlns:xlink="http://www.w3.org/1999/xlink" xlink:href="zookeys-532-099-g002.jpg" position="float" orientation="portrait" xlink:type="simple" id="oo_63582.jpg"/></fig><fig id="F3" position="float" orientation="portrait"><label>Figure 10.</label><caption><p>Oued Jnane Niche, type locality of <italic><tp:taxon-name><tp:taxon-name-part taxon-name-part-type="genus">Baeoura</tp:taxon-name-part> <tp:taxon-name-part taxon-name-part-type="species">staryi</tp:taxon-name-part></tp:taxon-name></italic> sp. n.</p></caption><graphic xmlns:xlink="http://www.w3.org/1999/xlink" xlink:href="zookeys-532-099-g003.jpg" position="float" orientation="portrait" xlink:type="simple" id="oo_63583.jpg"/></fig></tp:treatment-sec></tp:taxon-treatment>
